# Supplementary material for: Early Pandemic Influenza (2009 H1N1) in Ho Chi Minh City, Vietnam: A Clinical Virological and Epidemiological Analysis
Source: PLoS Med. 2010 May 18;7(5):e1000277. doi: 10.1371/journal.pmed.1000277 (PMC2872648; doi:10.1371/journal.pmed.1000277)
Supplement: Figure S1 — RT-PCR and culture results for 2009 H1N1 confirmed patients per day of illness. X indicates no PCR was done on that day, + indicates a positive result, − indicates a negative result. Fills indicate if culture was done, green indicates culture was negative, orange indicates culture was positive. Thick black borders surround the days that pateints received oseltamivir, red borders indicate zanamivir treatment. (0.14 MB XLS) [file pmed.1000277.s001.xls]

## Sheet: Sheet1
number	age	sex	PCR results prior to admission	1	2	3	4	5	6	7	8	9	10	11	12	13	14	15	16	17	18	19	20
1	23	M	X	X	X	X	X	+	X	-	X	-	X	X	-	X	X	X	X	X	X	X	X
2	25	M	X	X	X	X	+	-	-	-	-	X	-	X	X	X	X	X	X	X	X	X	X
3	19	F	X	X	X	X	X	+	+	-	-	-	X	X	X	-	X	X	-	X	X	X	X
4	12	F	X	X	+	+	-	X	-	X	X	X	X	X	X	X	X	X	X	X	X	X	X
5	14	F	X	X	-	X	-	X	+	X	X	X	X	X	X	X	X	X	X	X	X	X	X
6	16	M	X	X	+	+	+	-	+	-	X	-	X	X	X	X	X	X	X	X	X	X	X
7	40	M	X	X	X	+	-	-	+	-	-	-	-	X	X	X	X	X	X	X	X	X	X
8	35	M	X	X	+	+	+	-	-	X	-	X	X	X	X	X	X	X	X	X	X	X	X
10	44	M	X	+	-	-	-	X	-	X	X	X	X	X	X	X	X	X	X	X	X	X	X
11	4	M	X	X	X	+	+	+	+	-	-	X	X	X	X	X	X	X	X	X	X	X	X
12	62	F	X	X	X	+	+	+	+	+	-	-	-	X	X	X	X	X	X	X	X	X	X
13	45	F	X	X	X	+	+	+	+	-	-	-	X	X	X	X	X	X	X	X	X	X	X
14	27	F	X	X	X	+	X	+	+	-	-	-	X	X	X	X	X	X	X	X	X	X	X
15	17	M	+	X	X	+	+	+	-	-	-	X	X	X	X	X	X	X	X	X	X	X	X
16	30	F	X	X	X	+	-	-	-	-	-	X	X	X	X	X	X	X	X	X	X	X	X
17	53	M	+	X	+	+	+	-	-	-	-	X	X	X	X	X	X	X	X	X	X	X	X
18	52	F	+	X	+	+	+	-	-	-	-	X	X	X	X	X	X	X	X	X	X	X	X
19	24	F	+	X	+	+	+	-	-	-	-	X	X	X	X	X	X	X	X	X	X	X	X
20	44	M	+	+	-	X	X	X	X	X	X	X	X	X	X	X	X	X	X	X	X	X	X
21	44	M	X	X	X	+	+	+	-	-	-	-	X	X	X	X	X	X	X	X	X	X	X
22	17	F	X	X	X	X	+	+	+	-	-	-	-	X	X	X	X	X	X	X	X	X	X
23	40	F	+	X	X	X	X	-	-	-	-	-	-	-	X	X	X	X	X	X	X	X	X
24	19	M	X	X	X	X	X	+	+	-	-	-	-	-	X	X	X	X	X	X	X	X	X
25	33	M	X	-	-	-	-	-	X	X	X	X	X	X	X	X	X	X	X	X	X	X	X
26	17	F	+	X	X	X	+	+	+	-	-	-	-	X	X	X	X	X	X	X	X	X	X
27	43	M	+	X	X	X	X	+	+	-	-	-	-	X	X	X	X	X	X	X	X	X	X
28	11	F	X	X	X	X	+	+	-	-	-	-	X	X	X	X	X	X	X	X	X	X	X
29	21	M	X	X	X	+	X	+	+	-	-	-	-	X	X	X	X	X	X	X	X	X	X
30	9	M	X	X	X	X	+	+	+	+	+	-	-	X	X	X	X	X	X	X	X	X	X
32	44	F	X	X	X	X	+		+-	-	-	X	X	X	X	X	X	X	X	X	X	X	X
33	39	F	+	X	X	X	-	-	-	-	X	X	X	X	X	X	X	X	X	X	X	X	X
34	26	M	X	X	X	+	+	-	-	+	-	X	X	X	X	X	X	X	X	X	X	X	X
35	3	M	X	X	+	X	-	-	+	-	-	X	X	X	X	X	X	X	X	X	X	X	X
36	20	M	X	X	+	X	-	-	+	-	-	X	X	X	X	X	X	X	X	X	X	X	X
37	57	F	X	X	+	X	-	-	-	-	-	X	X	X	X	X	X	X	X	X	X	X	X
38	44	F	X	X	+	+	-	-	-	-	-	X	X	X	X	X	X	X	X	X	X	X	X
39	19	M	X	X	X	X	+	-	+	-	-	-	X	X	X	X	X	X	X	X	X	X	X
40	13	F	X	X	+	-	+	+	-	-	-	X	X	X	X	X	X	X	X	X	X	X	X
41	59	M	+	X	X	X	+	+	+	-	+	-	-	X	X	X	X	X	X	X	X	X	X
42	18	F	+	X	+	-	-	-	X	X	X	X	X	X	X	X	X	X	X	X	X	X	X
43	25	F	X	X	+	X	-	-	-	X	X	X	X	X	X	X	X	X	X	X	X	X	X
44	19	F	X	X	X	-	X	-	-	-	X	X	X	X	X	X	X	X	X	X	X	X	X
45	40	M	+	X	+	+	+	X	X	X	X	X	X	X	X	X	X	X	X	X	X	X	X
46	41	F	+	X	+	-	-	-	-	-	X	X	X	X	X	X	X	X	X	X	X	X	X
47	60	F	+	X	X	X	+	+	+	-	+	X	+	X	-	X	X	X	X	X	X	X	X
48	30	M	X	X	X	+	X	-	+	-	X	-	-	X	X	X	X	X	X	X	X	X	X
49	17	M	+	X	+	+	-	-	X	-	-	X	X	X	X	X	X	X	X	X	X	X	X
50	37	M	+	X	+	+	+	-	X	-	X	X	X	X	X	X	X	X	X	X	X	X	X
51	20	M	+	X	+	-	-	-	X	-	+	X	X	X	X	X	X	X	X	X	X	X	X
52	38	F	X	X	X	X	+	+	+	-	X	X	-	X	-	X	X	X	X	X	X	X	X
53	40	F	X	X	X	+	+	+	-	X	X	-	X	X	X	X	X	X	X	X	X	X	X
54	50	F	X	X	X	X	X	+	-	-	-	X	X	-	X	X	X	X	X	X	X	X	X
55	1	F	X	X	-	-	-	-	X	X	-	X	-	X	X	X	X	X	X	X	X	X	X
56	20	M	X	X	X	X	-	-	-	X	X	X	-	X	X	X	X	X	X	X	X	X	X
57	23	M	X	X	X	+	-	-	-	X	X	X	X	X	X	X	X	X	X	X	X	X	X
58	19	M	+	X	+	+	-	X	X	-	X	-	X	X	X	X	X	X	X	X	X	X	X
59	18	M	X	X	-	X	+	X	X	X	X	-	X	X	X	X	X	X	X	X	X	X	X
60	18	F	+	X	+	+	+	-	X	-	X	-	X	X	X	X	X	X	X	X	X	X	X
61	15	F	+	X	+	+	-	X	X	-	X	X	X	X	X	X	X	X	X	X	X	X	X
62	17	F	X	X	+	X	+	X	X	X	-	X	-	-	X	X	X	X	X	X	X	X	X
63	19	M	+	X	+	+	-	X	X	-	X	-	X	X	X	X	X	X	X	X	X	X	X
64	26	F	X	X	X	+	X	X	X	X	X	-	X	X	X	X	X	X	X	X	X	X	X
65	59	M	+	X	+	-	X	X	X	-	X	-	-	X	X	X	X	X	X	X	X	X	X
66	27	F	X	X	+	-	X	X	X	-	X	X	X	X	X	X	X	X	X	X	X	X	X
67	40	M	X	X	X	+	X	X	X	X	X	-	X	X	X	X	X	X	X	X	X	X	X
69	35	M	+	X	+	X	X	X	X	X	-	X	X	X	X	X	X	X	X	X	X	X	X
70	26	F	+	X	+	+	+	X	X	-	X	X	X	X	X	X	X	X	X	X	X	X	X
71	21	M	X	X	+	X	X	X	X	X	-	X	X	X	X	X	X	X	X	X	X	X	X
72	11	M	+	X	+	X	X	X	X	X	-	X	X	X	X	X	X	X	X	X	X	X	X
73	53	F	X	X	+	X	X	X	X	X	-	X	X	X	X	X	X	X	X	X	X	X	X
74	45	M	+	X	X	+	X	X	X	X	-	X	X	X	X	X	X	X	X	X	X	X	X
75	17	M	+	X	+	X	X	X	-	X	X	X	X	X	X	X	X	X	X	X	X	X	X
76	26	F	+	X	+	X	X	X	X	-	X	X	X	X	X	X	X	X	X	X	X	X	X
77	21	M	X	X	+	X	X	X	X	X	-	X	X	X	X	X	X	X	X	X	X	X	X
78	23	M	X	X	X	X	X	X	+	X	X	X	X	X	-	X	X	X	X	X	X	X	X
79	24	F	X	X	X	X	X	X	+	X	X	X	X	X	-	X	X	X	X	X	X	X	X
80	29	F	X	X	X	X	X	+	X	X	X	X	X	-	X	X	X	X	X	X	X	X	X
81	31	F	X	X	+	X	X	X	X	X	+	X	-	X	X	X	X	X	X	X	X	X	X
82	21	M	X	X	X	+	X	X	X	X	X	+	X	+	+	-	+	-	X	X	X	X	X
83	2	M	X	X	+	X	X	X	X	X	+	X	-	X	X	X	X	X	X	X	X	X	X
84	29	M	+	X	+	X	X	X	X	-	X	X	X	X	X	X	X	X	X	X	X	X	X
85	19	F	X	X	+	X	X	X	X	X	-	X	X	X	X	X	X	X	X	X	X	X	X
87	18	F	X	X	X	X	+	X	X	X	X	X	-	X	X	X	X	X	X	X	X	X	X
88	41	F	+	X	+	X	X	X	X	-	X	X	X	X	X	X	X	X	X	X	X	X	X
89	21	F	X	X	+	X	X	X	X	X	-	X	X	X	X	X	X	X	X	X	X	X	X
90	38	F	+	X	+	X	X	X	X	-	X	X	X	X	X	X	X	X	X	X	X	X	X
91	50	F	+	X	+	X	X	X	X	X	-	X	X	X	X	X	X	X	X	X	X	X	X
92	22	M	+	X	+	X	X	X	X	-	X	X	X	X	X	X	X	X	X	X	X	X	X
93	42	M	+	X	+	X	X	X	X	-	-	X	X	X	X	X	X	X	X	X	X	X	X
94	25	F	X	X	X	X	+	X	X	X	X	X	-	X	X	X	X	X	X	X	X	X	X
95	21	F	X	X	+	X	X	X	X	X	-	X	X	X	X	X	X	X	X	X	X	X	X
96	21	M	X	X	+	X	X	X	X	X	-	X	X	X	X	X	X	X	X	X	X	X	X
97	48	M	+	X	+	X	X	X	X	-	X	X	X	X	X	X	X	X	X	X	X	X	X
98	69	F	+	X	-	X	X	X	X	-	X	X	X	X	X	X	X	X	X	X	X	X	X
99	15	M	X	X	X	+	X	X	X	X	X	-	X	X	X	X	X	X	X	X	X	X	X
100	26	M	X	X	X	+	X	X	X	X	X	-	X	X	X	X	X	X	X	X	X	X	X
101	23	M	+	X	-	X	X	X	X	-	X	X	X	X	X	X	X	X	X	X	X	X	X
102	26	F	+	X	+	X	X	X	X	-	X	X	X	X	X	X	X	X	X	X	X	X	X
103	22	F	X	X	X	+	X	X	X	X	-	X	X	X	X	X	X	X	X	X	X	X	X
104	48	F	+	X	+	X	X	X	X	-	X	X	X	X	X	X	X	X	X	X	X	X	X
105	24	F	+	X	+	X	X	X	X	-	X	X	X	X	X	X	X	X	X	X	X	X	X
106	19	F	X	X	X	+	X	X	X	X	X	-	X	X	X	X	X	X	X	X	X	X	X
107	50	M	+	X	+	X	X	X	X	-	X	X	X	X	X	X	X	X	X	X	X	X	X
108	19	F	X	X	X	+	X	X	X	X	-	X	X	X	X	X	X	X	X	X	X	X	X
109	46	F	+	X	-	X	X	X	X	-	X	X	X	X	X	X	X	X	X	X	X	X	X
110	51	M	X	X	+	X	X	X	X	X	-	X	X	X	X	X	X	X	X	X	X	X	X
111	46	M	+	X	+	X	X	X	X	-	X	X	X	X	X	X	X	X	X	X	X	X	X
113	21	M	+	X	-	X	X	X	X	-	X	X	X	X	X	X	X	X	X	X	X	X	X
114	11	F	+	X	X	X	X	X	X	X	X	+-	X	X	-	X	X	X	X	X	X	X	X
116	18	M	+	X	+	X	X	X	X	-	X	X	X	X	X	X	X	X	X	X	X	X	X
117	21	F	+	X	+	X	X	X	X	-	X	X	X	X	X	X	X	X	X	X	X	X	X
118	36	M	+	X	+	+	X	X	X	-	X	X	X	X	X	X	X	X	X	X	X	X	X
119	35	M	+	X	+	X	X	X	X	+	-	X	X	X	X	X	X	X	X	X	X	X	X
120	22	F	+	X	+	X	X	X	X	-	X	-	X	X	X	X	X	X	X	X	X	X	X
121	17	F	+	X	+	X	X	X	X	+	X	-	X	X	X	X	X	X	X	X	X	X	X
122	16	M	+	X	+	X	X	X	X	-	X	-	X	X	X	X	X	X	X	X	X	X	X
123	25	M	+	X	+	X	X	X	X	-	X	X	X	X	X	X	X	X	X	X	X	X	X
125	20	M	X	X	+	X	X	X	X	-	X	X	X	X	X	X	X	X	X	X	X	X	X
126	17	M	+	X	+	X	X	X	X	+	X	-	X	X	X	X	X	X	X	X	X	X	X
128	22	F	+	X	+	X	X	X	X	-	X	X	X	X	X	X	X	X	X	X	X	X	X
129	21	M	X	X	+	X	X	X	X	-	X	X	X	X	X	X	X	X	X	X	X	X	X
130	52	M	+	X	+	X	X	X	X	-	X	X	X	X	X	X	X	X	X	X	X	X	X
131	23	M	X	X	X	+	X	X	X	X	X	-	X	X	X	X	X	X	X	X	X	X	X
132	16	F	+	X	+	X	X	X	X	X	X	X	X	X	X	X	X	X	X	X	X	X	X
133	17	F	+	X	X	+	X	X	X	-	X	X	X	X	X	X	X	X	X	X	X	X	X
134	24	F	+	X	X	+	X	X	X	X	-	X	-	X	X	X	X	X	X	X	X	X	X
135	23	F	+	X	X	+	X	X	X	-	X	-	X	X	X	X	X	X	X	X	X	X	X
136	17	M	+	X	-	X	X	X	X	-	X	X	X	X	X	X	X	X	X	X	X	X	X
137	17	F	+	X	+	X	X	X	X	-	X	X	X	X	X	X	X	X	X	X	X	X	X
138	17	F	+	X	X	+	X	X	X	X	-	X	X	X	X	X	X	X	X	X	X	X	X
139	55	F	+	X	X	X	X	+	X	X	X	X	-	X	X	X	X	X	X	X	X	X	X
140	20	F	+	X	+	X	X	X	X	-	X	X	X	X	X	X	X	X	X	X	X	X	X
141	18	M	+	X	X	+	X	X	X	X	-	X	X	X	X	X	X	X	X	X	X	X	X
142	27	F	+	X	X	+	X	X	X	X	-	X	-	X	X	X	X	X	X	X	X	X	X
143	24	F	X	X	+	X	X	X	X	-	X	X	X	X	X	X	X	X	X	X	X	X	X
144	36	F	+	X	X	+	X	X	X	X	-	X	X	X	X	X	X	X	X	X	X	X	X
145	16	F	+	X	+	X	X	X	X	+	X	-	X	X	X	X	X	X	X	X	X	X	X
146	36	M	X	X	X	X	+	X	X	X	X	X	-	X	X	X	X	X	X	X	X	X	X
147	29	F	+	X	-	X	X	X	-	X	X	X	X	X	X	X	X	X	X	X	X	X	X
148	43	F	+	X	X	X	X	X	+	X	-	-	X	X	X	X	X	X	X	X	X	X	X
149	51	M	+	X	X	-	X	X	-	X	X	X	X	X	X	X	X	X	X	X	X	X	X
150	15	F	+	X	X	X	X	X	X	X	X	X	X	X	X	X	X	X	+	+	-	-	-
151	17	M	+	X	+	X	X	X	X	-	X	X	X	X	X	X	X	X	X	X	X	X	X
152	21	M	X	X	X	+	X	X	X	X	-	X	X	X	X	X	X	X	X	X	X	X	X
153	27	F	+	X	+	X	X	X	X	-	X	X	X	X	X	X	X	X	X	X	X	X	X
154	36	M	+	X	+	X	X	X	X	-	X	X	X	X	X	X	X	X	X	X	X	X	X
155	22	F	+	X	+	X	X	X	X	-	X	X	X	X	X	X	X	X	X	X	X	X	X
156	16	M	+	X	+	X	X	X	X	X	-	X	X	X	X	X	X	X	X	X	X	X	X
157	17	M	X	X	X	+	X	X	X	X	X	-	X	X	X	X	X	X	X	X	X	X	X
158	36	M	+	X	+	X	X	X	X	-	X	X	X	X	X	X	X	X	X	X	X	X	X
159	58	F	+	X	+	X	X	X	X	-	X	X	X	X	X	X	X	X	X	X	X	X	X
160	12	M	+	X	+	X	X	X	X	-	X	X	X	X	X	X	X	X	X	X	X	X	X
161	47	M	+	X	X	+	X	X	X	X	-	X	X	X	X	X	X	X	X	X	X	X	X
162	35	F	+	X	-	X	X	X	X	-	X	X	X	X	X	X	X	X	X	X	X	X	X
163	23	M	X	X	+	X	X	X	X	-	X	X	X	X	X	X	X	X	X	X	X	X	X
164	18	M	+	X	+	X	X	X	X	-	X	X	X	X	X	X	X	X	X	X	X	X	X
165	36	M	+	X	+	X	X	X	X	-	X	X	X	X	X	X	X	X	X	X	X	X	X
166	20	F	+	X	+	X	X	X	X	-	X	X	X	X	X	X	X	X	X	X	X	X	X
167	23	F	X	X	X	+	X	X	X	X	X	X	-	X	X	X	X	X	X	X	X	X	X
168	23	M	+	X	-	X	X	X	X	-	X	X	X	X	X	X	X	X	X	X	X	X	X
169	30	M	X	X	X	+	X	X	X	X	X	-	X	X	X	X	X	X	X	X	X	X	X
170	27	M	+	X	X	+	X	X	X	X	X	-	X	X	X	X	X	X	X	X	X	X	X
171	17	F	+	X	+	X	X	X	X	X	-	X	X	X	X	X	X	X	X	X	X	X	X
172	41	F	X	X	X	X	+	X	X	X	-	X	X	X	X	X	X	X	X	X	X	X	X
173	16	M	+	X	+	X	X	X	X	-	X	X	X	X	X	X	X	X	X	X	X	X	X
175	21	F	+	X	+	X	X	X	X	-	X	X	X	X	X	X	X	X	X	X	X	X	X
176	33	M	+	X	X	+	X	X	X	X	-	X	X	X	X	X	X	X	X	X	X	X	X
177	41	F	+	X	X	+	X	X	-	X	X	X	X	X	X	X	X	X	X	X	X	X	X
178	24	M	+	X	+	X	X	X	X	-	X	X	X	X	X	X	X	X	X	X	X	X	X
179	21	F	+	X	X	+	X	X	X	X	-	X	X	X	X	X	X	X	X	X	X	X	X
180	61	M	+	X	X	X	+	X	X	X	X	-	X	X	X	X	X	X	X	X	X	X	X
181	15	M	+	X	X	X	+	X	X	X	X	-	X	X	X	X	X	X	X	X	X	X	X
182	66	M	+	X	+	X	X	X	-	X	X	X	X	X	X	X	X	X	X	X	X	X	X
183	26	M	+	X	X	X	X	X	-	X	X	-	X	X	X	X	X	X	X	X	X	X	X
184	18	M	+	X	-	X	X	-	X	X	X	X	X	X	X	X	X	X	X	X	X	X	X
185	27	M	+	X	X	+	X	X	X	X	-	X	X	X	X	X	X	X	X	X	X	X	X
186	33	M	+	X	-	X	X	X	X	-	X	X	X	X	X	X	X	X	X	X	X	X	X
187	30	F	X	X	+	X	X	X	-	X	-	X	X	X	X	X	X	X	X	X	X	X	X
188	21	F	X	X	+	X	X	X	-	X	-	X	X	X	X	X	X	X	X	X	X	X	X
189	30	M	X	X	X	+	X	X	X	-	X	-	X	X	X	X	X	X	X	X	X	X	X
190	25	F	+	X	X	+	X	-	X	X	X	X	X	X	X	X	X	X	X	X	X	X	X
191	15	F	X	X	X	+	X	X	X	+	X	-	X	X	X	X	X	X	X	X	X	X	X
192	16	M	+	X	X	+	X	X	-	X	-	X	X	X	X	X	X	X	X	X	X	X	X
193	23	M	+	X	X	+	X	X	-	X	-	X	X	X	X	X	X	X	X	X	X	X	X
194	16	M	+	X	X	+	X	X	-	X	X	X	X	X	X	X	X	X	X	X	X	X	X
194	14	M	X	X	+	X	X	X	-	X	X	X	X	X	X	X	X	X	X	X	X	X	X
195	15	M	X	X	+	X	X	X	+		-	X	X	X	X	X	X	X	X	X	X	X	X
196	16	M	X	X	+	X	X	X	-	X	X	X	X	X	X	X	X	X	X	X	X	X	X
197	64	M	+	X	X	-	X	X	-	X	-	X	X	X	X	X	X	X	X	X	X	X	X
198	15	M	+	X	X	+	X	X	-	X	X	X	X	X	X	X	X	X	X	X	X	X	X
199	15	M	+	X	X	+	X	X	-	X	X	X	X	X	X	X	X	X	X	X	X	X	X
200	16	M	+	X	X	+	X	X	-	X	X	X	X	X	X	X	X	X	X	X	X	X	X
201	26	M	X	X	X	X	+	X	X	X	-	X	X	X	X	X	X	X	X	X	X	X	X
202	15	M	X	X	X	X	+	X	X	-	X	X	X	X	X	X	X	X	X	X	X	X	X
203	15	F	+	X	X	X	+	X	X	-	X	X	X	X	X	X	X	X	X	X	X	X	X
204	15	M	+	X	+	X	X	-	X	X	X	X	X	X	X	X	X	X	X	X	X	X	X
205	16	M	+	X	X	X	-	X	X	-	X	X	X	X	X	X	X	X	X	X	X	X	X
206	15	M	+	X	X	X	X	X	+	X	X	-	X	X	X	X	X	X	X	X	X	X	X
207	16	M	+	X	X	X	+	X	X	-	X	X	X	X	X	X	X	X	X	X	X	X	X
208	15	M	+	X	X	X	+	X	X	-	X	X	X	X	X	X	X	X	X	X	X	X	X
209	15	M	+	X	X	+	X	X	+	X	-	X	X	X	X	X	X	X	X	X	X	X	X
210	25	M	+	X	X	+	X	X	+	X	-	X	X	X	X	X	X	X	X	X	X	X	X
211	24	M	+	X	X	-	X	X	+	X	-	X	X	X	X	X	X	X	X	X	X	X	X
212	15	M	+	X	+	X	X	-	X	X	X	X	X	X	X	X	X	X	X	X	X	X	X
213	15	M	X	X	X	+	X	X	+	X	-	X	X	X	X	X	X	X	X	X	X	X	X
214	16	M	+	X	X	X	+	X	X	+	X	-	X	X	X	X	X	X	X	X	X	X	X
215	15	M	+	X	+	X	X	-	X	-	X	X	X	X	X	X	X	X	X	X	X	X	X
216	15	M	X	X	X	X	+	X	X	+	X	-	X	X	X	X	X	X	X	X	X	X	X
217	26	F	X	X	X	+	X	X	X	+	X	-	X	X	X	X	X	X	X	X	X	X	X
218	23	M	+	X	X	X	+	X	X	-	X	-	X	X	X	X	X	X	X	X	X	X	X
219	15	M	X	X	X	X	+	X	X	X	+	X	-	X	X	X	X	X	X	X	X	X	X
220	16	M	+	X	X	+	X	+	X	X	-	X	-	-	X	X	X	X	X	X	X	X	X
221	27	M	+	X	+	X	X	+	X	+	X	+	-	+	-	X	X	X	X	X	X	X	X
222	25	M	+	X	X	+	X	X	-	X	+	X	-	X	X	X	X	X	X	X	X	X	X
223	16	M	+	X	-	X	-	X	X	X	X	X	X	X	X	X	X	X	X	X	X	X	X
224	15	M	+	X	X	+	X	X	-	X	X	X	X	X	X	X	X	X	X	X	X	X	X
225	15	F	+	X	X	+	X	X	-	X	X	X	X	X	X	X	X	X	X	X	X	X	X
226	15	M	X	X	X	X	X	+	X	X	X	+	X	-	X	X	X	X	X	X	X	X	X
226	15	F	+	X	X	+	X	X	+	X	X	X	X	X	X	X	X	X	X	X	X	X	X
227	16	M	+	X	X	X	X	+	X	+	X	X	-	X	-	X	X	X	X	X	X	X	X
228	32	F	X	X	X	X	+	X	X	+	X	-	X	X	X	X	X	X	X	X	X	X	X
229	15	M	+	X	X	X	-	X	X	-	X	X	X	X	X	X	X	X	X	X	X	X	X
230	16	F	+	X	X	X	+	X	X	-	X	X	X	X	X	X	X	X	X	X	X	X	X
231	29	M	X	X	X	+	X	-	X	X	X	X	X	X	X	X	X	X	X	X	X	X	X
232	15	M	+	X	X	-	X	X	-	X	X	X	X	X	X	X	X	X	X	X	X	X	X
234	15	M	+	X	X	X	X	X	X	+	X	X	-	X	X	X	X	X	X	X	X	X	X
235	17	M	+	X	X	X	X	+	X	X	-	X	X	X	X	X	X	X	X	X	X	X	X
236	15	M	+	X	X	X	+	X	X	+	X	X	X	X	X	X	X	X	X	X	X	X	X
237	17	M	+	X	X	X	+	X	X	-	X	X	X	X	X	X	X	X	X	X	X	X	X
238	16	M	+	X	+	X	+	X	X	X	X	X	X	X	X	X	X	X	X	X	X	X	X
239	16	M	+	X	X	X	X	X	+	X	X	-	X	X	X	X	X	X	X	X	X	X	X
240	17	F	+	X	X	+	X	X	+	X	-	X	X	X	X	X	X	X	X	X	X	X	X
241	19	M	+	X	X	+	X	+	X	X	-	X	X	X	X	X	X	X	X	X	X	X	X
242	16	F	+	X	X	-	X	-	X	X	X	X	X	X	X	X	X	X	X	X	X	X	X
243	17	M	+	X	X	X	X	X	-	X	X	-	X	X	X	X	X	X	X	X	X	X	X
244	26	M	+	X	X	+	X	-	X	-	X	X	X	X	X	X	X	X	X	X	X	X	X
245	15	M	+	X	X	+	X	-	X	-	X	X	X	X	X	X	X	X	X	X	X	X	X
246	20	F	+	X	+	X	X	+	X	-	X	X	X	X	X	X	X	X	X	X	X	X	X
247	19	M	+	X	X	+	X	X	-	X	-	X	X	X	X	X	X	X	X	X	X	X	X
248	42	M	+	X	X	X	X	X	X	X	-	X	X	X	X	X	X	X	X	X	X	X	X
249	39	M	+	X	+	X	X	-	X	-	X	X	X	X	X	X	X	X	X	X	X	X	X
250	42	M	+	X	+	X	+	X	+	X	-	-	X	X	X	X	X	X	X	X	X	X	X
251	27	M	+	X	+	X	+	X	+	X	-	-	X	X	X	X	X	X	X	X	X	X	X
252	16	F	X	X	X	+	X	X	-	X	X	X	X	X	X	X	X	X	X	X	X	X	X
253	17	M	+	X	X	+	X	X	-	X	X	X	X	X	X	X	X	X	X	X	X	X	X
254	55	M	+	X	X	+	X	X	-	X	-	X	X	X	X	X	X	X	X	X	X	X	X
255	16	M	+	X	X	X	X	X	X	+	X	X	-	X	X	-	X	X	X	X	X	X	X
256	54	M	+	X	X	-	X	X	+	X	-	X	X	X	X	X	X	X	X	X	X	X	X
257	24	M	+	X	+	X	X	+	X	+	X	-	X	X	X	X	X	X	X	X	X	X	X
258	16	M	+	X	X	-	X	-	X	X	X	X	X	X	X	X	X	X	X	X	X	X	X
259	16	M	+	X	X	+	X	X	X	-	X	X	X	X	X	X	X	X	X	X	X	X	X
260	25	M	+	X	X	X	X	+	X	X	-	X	-	X	X	X	X	X	X	X	X	X	X
261	36	M	+	X	-	X	X	-	X	-	X	X	X	X	X	X	X	X	X	X	X	X	X
262	51	M	+	X	+	X	X	-	X	-	X	X	X	X	X	X	X	X	X	X	X	X	X
263	21	M	X	X	X	+	X	X	-	X	-	X	X	X	X	X	X	X	X	X	X	X	X
264	25	F	+	X	X	X	+	X	X	X	-	X	X	X	X	X	X	X	X	X	X	X	X
265	24	F	+	X	X	X	X	X	+	X	X	-	X	-	X	X	X	X	X	X	X	X	X
266	33	F	+	X	X	+	X	X	-	X	-	X	X	X	X	X	X	X	X	X	X	X	X
267	16	M	X	X	X	+	X	X	+	X	-	X	X	X	X	X	X	X	X	X	X	X	X
268	54	M	+	X	X	+	X	X	-	X	-	X	X	X	X	X	X	X	X	X	X	X	X
269	25	M	+	X	+	X	X	-	X	-	X	X	X	X	X	X	X	X	X	X	X	X	X
270	15	M	X	X	X	+	X	X	+	X	+	X	X	X	X	X	X	X	X	X	X	X	X
271	21	M	+	X	X	X	X	+	X	X	-	X	-	X	X	X	X	X	X	X	X	X	X
272	22	M	+	X	+	X	X	+	X	-	X	X	X	X	X	X	X	X	X	X	X	X	X
273	20	M	+	X	X	+	X	X	-	X	-	X	X	X	X	X	X	X	X	X	X	X	X
274	18	F	+	X	+	X	X	-	X	-	X	X	X	X	X	X	X	X	X	X	X	X	X
275	38	F	+	X	+	X	X	-	X	-	X	X	X	X	X	X	X	X	X	X	X	X	X
276	36	M	+	X	X	+	X	X	-	X	+	-	X	X	X	X	X	X	X	X	X	X	X
277	22	F	+	X	X	+	X	X	-	X	-	X	X	X	X	X	X	X	X	X	X	X	X
278	57	F	+	X	X	+	X	X	-	X	+	X	-	X	X	X	X	X	X	X	X	X	X
279	38	M	+	X	X	+	X	X	-	X	-	X	X	X	X	X	X	X	X	X	X	X	X
280	25	M	+	X	X	X	+	X	X	-	X	-	X	-	-	X	X	X	X	X	X	X	X
281	25	M	+	X	X	+	X	X	-	X	-	X	X	X	X	X	X	X	X	X	X	X	X
282	28	M	X	X	X	+	X	X	-	-	X	X	X	X	X	X	X	X	X	X	X	X	X
283	45	F	+	X	X	+	X	X	+	-	-	X	X	X	X	X	X	X	X	X	X	X	X
284	20	M	X	X	X	+	X	X	-	X	-	X	X	X	X	X	X	X	X	X	X	X	X
285	19	M	+	X	X	X	+	X	X	-	X	-	X	X	X	X	X	X	X	X	X	X	X
286	40	M	+	X	+	X	X	+	X	-	X	X	X	X	X	X	X	X	X	X	X	X	X
287	28	F	X	X	X	X	X	+	X	X	+	X	-	X	-	X	X	X	X	X	X	X	X
288	59	F	+	X	X	X	+	X	X	+	X	-	X	X	X	X	X	X	X	X	X	X	X
289	25	M	+	X	X	+	X	X	+	X	+	X	-	-	X	X	X	X	X	X	X	X	X
290	20	M	+	X	X	+	X	X	+	+	-	X	X	X	X	X	X	X	X	X	X	X	X
291	22	M	+	X	X	X	+	X	X	-	X	-	X	X	X	X	X	X	X	X	X	X	X
292	21	M	+	X	X	X	X	X	X	+	X	X	X	X	-	X	X	X	X	X	X	X	X
293	20	M	+	X	X	+	X	X	+	X	-	X	X	X	X	X	X	X	X	X	X	X	X
294	27	M	+	X	+	X	X	-	X	-	X	X	X	X	X	X	X	X	X	X	X	X	X
295	19	M	+	X	X	+	X	X	-	X	-	X	X	X	X	X	X	X	X	X	X	X	X
296	18	M	+	X	X	+	X	X	-	X	-	X	X	X	X	X	X	X	X	X	X	X	X
297	16	M	+	X	+	X	X	-	X	-	X	X	X	X	X	X	X	X	X	X	X	X	X
298	14	F	+	X	X	+	X	X	-	X	-	X	X	X	X	X	X	X	X	X	X	X	X
299	22	M	+	X	+	X	X	-	X	-	X	X	X	X	X	X	X	X	X	X	X	X	X
300	19	M	+	X	X	X	+	X	X	-	X	-	X	X	X	X	X	X	X	X	X	X	X
Supplementary figure 1: RT-PCR and culture results for 2009 H1N1 confirmed patients per day of illness. X indicates no PCR was done on that day, + indicates a positive result, - indicates a negative result. Fills indicate if culture was done, green indicates culture was negative, orange indicates culture was positive. Thick black borders surround the days that pateints received oseltamivir, red b…
